# Supplementary material for: PRR-Mediated Immune Response and Intestinal Flora Profile in Soybean Meal-Induced Enteritis of Pearl Gentian Groupers, Epinephelus fuscoguttatus♀ × Epinephelus lanceolatus♂
Source: Front Immunol. 2022 Feb 28;13:814479. doi: 10.3389/fimmu.2022.814479 (PMC8919722; doi:10.3389/fimmu.2022.814479)
Supplement: Supplementary file 6 [file Table_6.xlsx]

## Sheet: Supplementary Table 2
Supplementary Table 6 The top 10 species of relative abundance of DI microflora at phylum level in pearl gentian grouper fed by different soybean meal diets (n=3)
Taxa	avg(SBM40)	sd(SBM40)	avg(FM)	sd(FM)	p.value	q.values	interval lower	interval upper
k__Bacteria;p__Proteobacteria;	0.419845	0.194513	0.997241	0.000561603	0.0358086	-0.0886807	-1.06059	-0.0942059
k__Bacteria;p__Firmicutes;	0.352678	0.140004	0.0015612	0.000785328	0.0491207	-0.0886807	0.0033444	0.698889
k__Bacteria;p__Bacteroidetes;	0.174925	0.0619932	0.000316935	0	0.039543	-0.0886807	0.0206079	0.328607
k__Bacteria;p__Actinobacteria;	0.0214811	0.0115932	0.000234767	0.00014232	0.0865335	-0.0886807	-0.00754664	0.0500394
k__Bacteria;p__Cyanobacteria;	0.00712517	0.00959803	8.22e-05	0.0001132	0.33156	-0.074416	-0.0167951	0.0308811
k__Bacteria;p__Chloroflexi;	0.00396756	0.00653941	0	0	0.403566	-0.0680721	-0.0122772	0.0202123
k__Bacteria;p__Acidobacteria;	0.00345107	0.00555047	5.87e-05	5.38e-05	0.400744	-0.0680721	-0.0103939	0.0171787
k__Bacteria;p__Verrucomicrobia;	0.00232419	0.00332423	1.17e-05	2.03e-05	0.351478	-0.0680721	-0.00594495	0.0105699
k__Bacteria;p__unidentified_Bacteria;	0.00299327	0.00262865	3.52e-05	6.1e-05	0.190548	-0.0886807	-0.0035669	0.00948302
k__Bacteria;p__Nitrospirae;	0.00116209	0.00155066	0	0	0.323803	-0.0792818	-0.00268996	0.00501415
k__Archaea;p__Euryarchaeota;	0.00107993	0.00121445	0	0	0.26341	-0.0886807	-0.00193693	0.00409679
k__Bacteria;p__Tenericutes;	0.000856898	0.00122005	0	0	0.347876	-0.0720721	-0.00217388	0.00388768
k__Bacteria;p__Fusobacteria;	0.000669085	0.00073193	3.52e-05	6.1e-05	0.271949	-0.0838031	-0.0011669	0.00243465
k__Bacteria;p__Gemmatimonadetes;	0.000328673	0.000480699	0	0	0.357974	-0.0680721	-0.000865448	0.00152279
k__Archaea;p__Thaumarchaeota;	0.000387365	0.000288247	0	0	0.145376	-0.0886807	-0.000328681	0.00110341
k__Bacteria;p__Spirochaetes;	0.000187813	0.000325302	0	0	0.42265	-0.0680721	-0.000620282	0.000995909
k__Archaea;p__Crenarchaeota;	0.000164337	0.000284639	0	0	0.42265	-0.0680721	-0.000542747	0.00087142
k__Bacteria;p__Gracilibacteria;	0.000129122	0.00016642	0	0	0.311153	-0.0838031	-0.000284287	0.000542531
k__Bacteria;p__Rokubacteria;	5.87e-05	0.000101657	0	0	0.42265	-0.0680721	-0.000193838	0.000311221
k__Bacteria;p__Latescibacteria;	3.52e-05	6.1e-05	1.17e-05	2.03e-05	0.581315	-0.0680721	-0.000111618	0.000158571
k__Bacteria;p__Planctomycetes;	2.35e-05	4.07e-05	0	0	0.42265	-0.0680721	-7.75e-05	0.000124489
k__Bacteria;p__Armatimonadetes;	1.17e-05	2.03e-05	0	0	0.42265	-0.0680721	-3.88e-05	6.22e-05
Others	0.00611567	0.00185685	0.000410842	0.000206341	0.0322086	-0.0886807	0.00116932	0.0102403
