# Supplementary material for: PRR-Mediated Immune Response and Intestinal Flora Profile in Soybean Meal-Induced Enteritis of Pearl Gentian Groupers, Epinephelus fuscoguttatus♀ × Epinephelus lanceolatus♂
Source: Front Immunol. 2022 Feb 28;13:814479. doi: 10.3389/fimmu.2022.814479 (PMC8919722; doi:10.3389/fimmu.2022.814479)
Supplement: Supplementary file 7 [file Table_7.xlsx]

## Sheet: Supplementary Table 3
Supplementary Table 7 The top 10 species of relative abundance of DI microflora at genus level in pearl gentian grouper fed by different soybean meal diets (n=3)
Taxa	avg(SBM40)	sd(SBM40)	avg(FM)	sd(FM)	p.value	q.values	interval lower	interval upper
k__Bacteria;p__Proteobacteria;c__Gammaproteobacteria;o__Vibrionales;f__Vibrionaceae;g__Photobacterium;	0.19907	0.100465	0.94456	0.0758361	0.000731719	0.0114189	-0.953382	-0.537597
k__Bacteria;p__Firmicutes;c__Clostridia;o__Clostridiales;f__Ruminococcaceae;g__Faecalibacterium;	0.120858	0.152624	0.000657346	0.0005527	0.305761	0.0298446	-0.258931	0.499332
k__Bacteria;p__Proteobacteria;c__Gammaproteobacteria;o__Xanthomonadales;f__Xanthomonadaceae;g__Stenotrophomonas;	0.0714395	0.101759	0.000762991	0.000845404	0.352064	0.0298446	-0.182081	0.323434
k__Bacteria;p__Proteobacteria;c__Gammaproteobacteria;o__Vibrionales;f__Vibrionaceae;g__Vibrio;	0.0258008	0.0351456	0.04531	0.0769862	0.718182	0.0478957	-0.18152	0.142502
k__Bacteria;p__Proteobacteria;c__Gammaproteobacteria;o__unidentified_Gammaproteobacteria;f__Neisseriaceae;g__Neisseria;	0.0197556	0.0336703	0	0	0.416442	0.0298446	-0.063886	0.103397
k__Bacteria;p__Bacteroidetes;c__Bacteroidia;o__Bacteroidales;f__Bacteroidaceae;g__Bacteroides;	0.0386191	0.010783	4.69533e-05	2.03314e-05	0.0250741	0.0298446	0.0117858	0.0653585
k__Bacteria;p__Bacteroidetes;c__Bacteroidia;o__Bacteroidales;f__Rikenellaceae;g__unidentified_Rikenellaceae;	0.0151424	0.0262275	0	0	0.42265	0.0298446	-0.0500102	0.0802951
k__Bacteria;p__Firmicutes;c__Bacilli;o__Lactobacillales;f__Streptococcaceae;g__Streptococcus;	0.0165276	0.0217716	3.5215e-05	3.5215e-05	0.319866	0.0298446	-0.0375911	0.0705758
k__Bacteria;p__Firmicutes;c__Clostridia;o__Clostridiales;f__Peptostreptococcaceae;g__Romboutsia;	0.0141564	0.021205	3.5215e-05	3.5215e-05	0.36796	0.0298446	-0.0385548	0.0667972
k__Bacteria;p__Firmicutes;c__Clostridia;o__Clostridiales;f__Ruminococcaceae;g__Subdoligranulum;	0.0230306	0.0186131	5.86916e-05	5.37918e-05	0.165992	0.0298446	-0.0232651	0.0692089
k__Bacteria;p__Firmicutes;c__Bacilli;o__Lactobacillales;f__Lactobacillaceae;g__Lactobacillus;	0.0147551	0.0174348	9.39066e-05	0.000133322	0.282549	0.0298446	-0.0286456	0.0579679
k__Bacteria;p__Firmicutes;c__Negativicutes;o__Selenomonadales;f__Veillonellaceae;g__Dialister;	0.0116444	0.0195016	1.17383e-05	2.03314e-05	0.410095	0.0298446	-0.036812	0.0600774
k__Bacteria;p__Proteobacteria;c__Alphaproteobacteria;o__Rhizobiales;f__Rhizobiaceae;g__Phyllobacterium;	0.0122196	0.0165521	0.000152598	0.000206341	0.33397	0.0298446	-0.0290415	0.0531755
k__Bacteria;p__Firmicutes;c__Clostridia;o__Clostridiales;f__Lachnospiraceae;g__Agathobacter;	0.0125248	0.0147786	2.34767e-05	4.06628e-05	0.280495	0.0298446	-0.0242103	0.0492129
k__Bacteria;p__Actinobacteria;c__unidentified_Actinobacteria;o__Bifidobacteriales;f__Bifidobacteriaceae;g__Bifidobacterium;	0.0115623	0.014719	0.000129122	7.33058e-05	0.310743	0.0298446	-0.0251297	0.047996
k__Bacteria;p__Proteobacteria;c__Gammaproteobacteria;o__unidentified_Gammaproteobacteria;f__Burkholderiaceae;g__Delftia;	0.010271	0.0158417	0.00014086	0.000214204	0.383414	0.0298446	-0.0292127	0.0494731
k__Bacteria;p__Firmicutes;c__Clostridia;o__Clostridiales;f__Ruminococcaceae;g__unidentified_Ruminococcaceae;	0.0142738	0.0126481	5.86916e-05	2.03314e-05	0.190962	0.0298446	-0.0172043	0.0456346
k__Bacteria;p__Bacteroidetes;c__Bacteroidia;o__Bacteroidales;f__Rikenellaceae;g__Anaerocella;	0.00687866	0.0118837	0	0	0.421664	0.0298446	-0.0226421	0.0363994
k__Bacteria;p__Bacteroidetes;c__Bacteroidia;o__Bacteroidales;f__Rikenellaceae;g__Alistipes;	0.0125013	0.00826488	0	0	0.120022	0.0298446	-0.00802977	0.0330324
k__Bacteria;p__Firmicutes;c__Clostridia;o__Clostridiales;f__Lachnospiraceae;g__Roseburia;	0.0105058	0.00856016	4.69533e-05	4.06628e-05	0.168563	0.0298446	-0.0108051	0.0317228
k__Bacteria;p__Firmicutes;c__Clostridia;o__Clostridiales;f__Lachnospiraceae;g__Lachnoclostridium;	0.00724255	0.0102757	1.17383e-05	2.03314e-05	0.347164	0.0298446	-0.0182952	0.0327569
k__Bacteria;p__Cyanobacteria;c__unidentified_Cyanobacteria;o__unidentified_Cyanobacteria;f__unidentified_Cyanobacteria;g__unidentified_Cyanobacteria;	0.00712517	0.00959803	8.21683e-05	0.0001132	0.33156	0.0298446	-0.0167951	0.0308811
k__Bacteria;p__Firmicutes;c__Clostridia;o__Clostridiales;f__Lachnospiraceae;g__Blautia;	0.00956674	0.00401209	5.86916e-05	2.03314e-05	0.0545384	0.0298446	-0.00045817	0.0194743
k__Bacteria;p__Firmicutes;c__Clostridia;o__Clostridiales;f__unidentified_Clostridiales;g__Proteiniclasticum;	0.00471881	0.00814274	0	0	0.421212	0.0298446	-0.0155089	0.0249465
k__Bacteria;p__Firmicutes;c__Clostridia;o__Clostridiales;f__Lachnospiraceae;g__Lachnospira;	0.00500053	0.00739448	1.17383e-05	2.03314e-05	0.363025	0.0298446	-0.0133799	0.0233575
k__Bacteria;p__Bacteroidetes;c__Bacteroidia;o__Sphingobacteriales;f__Lentimicrobiaceae;g__Lentimicrobium;	0.00444883	0.00764468	0	0	0.419595	0.0298446	-0.0145416	0.0234393
k__Bacteria;p__Firmicutes;c__Clostridia;o__Clostridiales;f__unidentified_Clostridiales;g__unidentified_Clostridiales;	0.00640913	0.0066147	1.17383e-05	2.03314e-05	0.235889	0.0298446	-0.0100342	0.022829
k__Bacteria;p__Firmicutes;c__Clostridia;o__Clostridiales;f__Lachnospiraceae;g__unidentified_Lachnospiraceae;	0.00681997	0.00438541	5.86916e-05	5.37918e-05	0.116254	0.0298446	-0.00413036	0.0176529
k__Bacteria;p__Proteobacteria;c__Alphaproteobacteria;o__Rhodobacterales;f__Rhodobacteraceae;g__Nautella;	0.005787	0.00544198	1.17383e-05	2.03314e-05	0.207431	0.0298446	-0.0077431	0.0192936
k__Bacteria;p__Bacteroidetes;c__Bacteroidia;o__Bacteroidales;f__Paludibacteraceae;g__Paludibacter;	0.00390886	0.00677035	0	0	0.42265	0.0298446	-0.0129096	0.0207273
k__Bacteria;p__Firmicutes;c__Negativicutes;o__Selenomonadales;f__Veillonellaceae;g__Megamonas;	0.00433144	0.00619393	0	0	0.349504	0.0298446	-0.0110551	0.019718
k__Bacteria;p__Proteobacteria;c__Alphaproteobacteria;o__Rhizobiales;f__Hyphomicrobiaceae;g__Hyphomicrobium;	0.00383843	0.00655708	0	0	0.417329	0.0298446	-0.0124503	0.0201271
k__Bacteria;p__Firmicutes;c__Clostridia;o__Clostridiales;f__unidentified_Clostridiales;g__Sedimentibacter;	0.00348628	0.00603842	0	0	0.42265	0.0298446	-0.011514	0.0184866
k__Bacteria;p__Firmicutes;c__Clostridia;o__Clostridiales;f__Peptostreptococcaceae;g__Acetoanaerobium;	0.00333369	0.00577411	0	0	0.42265	0.0298446	-0.01101	0.0176774
k__Bacteria;p__Proteobacteria;c__Gammaproteobacteria;o__Enterobacteriales;f__Enterobacteriaceae;g__Serratia;	0.00319283	0.00496198	0	0	0.381034	0.0298446	-0.00913342	0.0155191
k__Bacteria;p__Firmicutes;c__Erysipelotrichia;o__Erysipelotrichales;f__Erysipelotrichaceae;g__unidentified_Erysipelotrichaceae;	0.00455447	0.00389191	0	0	0.179889	0.0298446	-0.00511356	0.0142225
k__Bacteria;p__Proteobacteria;c__Gammaproteobacteria;o__Pasteurellales;f__Pasteurellaceae;g__Haemophilus;	0.00331021	0.00393448	1.17383e-05	2.03314e-05	0.283616	0.0298446	-0.00647494	0.0130719
k__Bacteria;p__Proteobacteria;c__Gammaproteobacteria;o__unidentified_Gammaproteobacteria;f__Rhodocyclaceae;g__Thauera;	0.00257069	0.00442211	0	0	0.420007	0.0298446	-0.00841444	0.0135558
k__Bacteria;p__Proteobacteria;c__Alphaproteobacteria;o__Sphingomonadales;f__Sphingomonadaceae;g__Sphingomonas;	0.00424928	0.00314072	0.000129122	0.000133322	0.150771	0.0298446	-0.00366205	0.0119024
k__Bacteria;p__Bacteroidetes;c__Bacteroidia;o__Chitinophagales;f__Chitinophagaceae;g__Ferruginibacter;	0.00231245	0.00400528	0	0	0.42265	0.0298446	-0.00763722	0.0122621
k__Bacteria;p__Bacteroidetes;c__Bacteroidia;o__Bacteroidales;f__Tannerellaceae;g__Parabacteroides;	0.00334542	0.00226118	2.34767e-05	4.06628e-05	0.125876	0.0298446	-0.00229255	0.00893645
k__Bacteria;p__Firmicutes;c__Clostridia;o__Clostridiales;f__Ruminococcaceae;g__Fournierella;	0.00179596	0.0031107	0	0	0.42265	0.0298446	-0.00593145	0.00952338
k__Bacteria;p__Bacteroidetes;c__Bacteroidia;o__Bacteroidales;f__Prevotellaceae;g__Paraprevotella;	0.00172553	0.00298871	0	0	0.42265	0.0298446	-0.00569884	0.00914991
k__Bacteria;p__Verrucomicrobia;c__Verrucomicrobiae;o__Verrucomicrobiales;f__Akkermansiaceae;g__Akkermansia;	0.00178423	0.0029076	0	0	0.399205	0.0298446	-0.00543866	0.00900711
k__Bacteria;p__Proteobacteria;c__Gammaproteobacteria;o__Oceanospirillales;f__unidentified_Oceanospirillales;g__Marinobacterium;	0.00160815	0.00266434	0	0	0.405555	0.0298446	-0.00501044	0.00822674
k__Bacteria;p__Firmicutes;c__Negativicutes;o__Selenomonadales;f__Veillonellaceae;g__Megasphaera;	0.0017138	0.00257198	0	0	0.367734	0.0298446	-0.00467536	0.00810295
k__Bacteria;p__Bacteroidetes;c__Bacteroidia;o__Bacteroidales;f__Prevotellaceae;g__Alloprevotella;	0.00246505	0.00209196	1.17383e-05	2.03314e-05	0.179307	0.0298446	-0.00274271	0.00764933
k__Bacteria;p__Proteobacteria;c__Alphaproteobacteria;o__Rhizobiales;f__Xanthobacteraceae;g__Bradyrhizobium;	0.00188987	0.00220743	1.17383e-05	2.03314e-05	0.278483	0.0298446	-0.00360477	0.00736103
k__Bacteria;p__Proteobacteria;c__Gammaproteobacteria;o__unidentified_Gammaproteobacteria;f__Nitrosomonadaceae;g__unidentified_Nitrosomonadaceae;	0.00134991	0.00227739	0	0	0.412523	0.0298446	-0.00430744	0.00700725
k__Bacteria;p__Actinobacteria;c__Acidimicrobiia;o__unidentified_Acidimicrobiia;f__unidentified_Acidimicrobiia;g__Candidatus_Microthrix;	0.00131469	0.00227711	0	0	0.42265	0.0298446	-0.00434197	0.00697136
k__Bacteria;p__Firmicutes;c__Clostridia;o__Clostridiales;f__Lachnospiraceae;g__Fusicatenibacter;	0.00291111	0.000639066	0	0	0.015687	0.0298446	0.00132358	0.00449863
k__Bacteria;p__Proteobacteria;c__Gammaproteobacteria;o__Enterobacteriales;f__Enterobacteriaceae;g__Klebsiella;	0.00176075	0.00162104	0	0	0.200656	0.0298446	-0.00226613	0.00578763
k__Bacteria;p__Firmicutes;c__Clostridia;o__Clostridiales;f__Ruminococcaceae;g__Intestinimonas;	0.00132643	0.00171881	1.17383e-05	2.03314e-05	0.31633	0.0298446	-0.00295423	0.00558362
k__Bacteria;p__Bacteroidetes;c__Bacteroidia;o__Bacteroidales;f__Tannerellaceae;g__Macellibacteroides;	0.00126774	0.00167706	0	0	0.320634	0.0298446	-0.00289831	0.00543379
k__Bacteria;p__Firmicutes;c__Clostridia;o__Clostridiales;f__Ruminococcaceae;g__Oscillibacter;	0.00200725	0.00114272	0	0	0.0931795	0.0298446	-0.000831432	0.00484594
k__Bacteria;p__Nitrospirae;c__Nitrospira;o__Nitrospirales;f__Nitrospiraceae;g__unidentified_Nitrospiraceae;	0.00106819	0.00152702	0	0	0.349386	0.0298446	-0.00272514	0.00486152
k__Bacteria;p__Firmicutes;c__Clostridia;o__Clostridiales;f__Lachnospiraceae;g__Tyzzerella;	0.00103297	0.00154519	0	0	0.366496	0.0298446	-0.00280548	0.00487143
k__Bacteria;p__Bacteroidetes;c__Bacteroidia;o__Chitinophagales;f__Chitinophagaceae;g__Terrimonas;	0.000903851	0.00156552	0	0	0.42265	0.0298446	-0.00298511	0.00479281
k__Bacteria;p__Firmicutes;c__Clostridia;o__Clostridiales;f__Lachnospiraceae;g__Dorea;	0.00153772	0.00124121	0	0	0.165029	0.0298446	-0.00154562	0.00462107
k__Bacteria;p__Proteobacteria;c__Gammaproteobacteria;o__Xanthomonadales;f__Xanthomonadaceae;g__Arenimonas;	0.000856898	0.00148419	0	0	0.42265	0.0298446	-0.00283004	0.00454383
k__Bacteria;p__Firmicutes;c__Bacilli;o__Lactobacillales;f__Enterococcaceae;g__Enterococcus;	0.0011034	0.00128924	1.17383e-05	2.03314e-05	0.280135	0.0298446	-0.00210986	0.00429319
k__Bacteria;p__Firmicutes;c__Erysipelotrichia;o__Erysipelotrichales;f__Erysipelotrichaceae;g__Turicibacter;	0.00103297	0.00131307	0	0	0.306161	0.0298446	-0.00222887	0.00429481
k__Bacteria;p__Firmicutes;c__Negativicutes;o__Selenomonadales;f__Acidaminococcaceae;g__Phascolarctobacterium;	0.00174901	0.000838038	0	0	0.0687318	0.0298446	-0.00033279	0.00383081
k__Bacteria;p__Proteobacteria;c__Gammaproteobacteria;o__Pseudomonadales;f__Pseudomonadaceae;g__Pseudomonas;	0.00119731	0.00125348	2.34767e-05	4.06628e-05	0.246178	0.0298446	-0.00193535	0.00428301
k__Bacteria;p__Firmicutes;c__Bacilli;o__Lactobacillales;f__Carnobacteriaceae;g__Granulicatella;	0.00084516	0.00143347	0	0	0.414576	0.0298446	-0.00271578	0.0044061
k__Bacteria;p__Firmicutes;c__Clostridia;o__Clostridiales;f__unidentified_Clostridiales;g__Candidatus_Arthromitus;	0.000821683	0.0014232	0	0	0.42265	0.0298446	-0.00271373	0.0043571
k__Bacteria;p__Proteobacteria;c__Gammaproteobacteria;o__Pseudomonadales;f__Moraxellaceae;g__Moraxella;	0.000833421	0.00141314	4.69533e-05	8.13255e-05	0.436839	0.0307076	-0.0027077	0.00428063
k__Bacteria;p__Proteobacteria;c__Alphaproteobacteria;o__Rhodobacterales;f__Rhodobacteraceae;g__Salinihabitans;	0.000927328	0.00124819	2.34767e-05	4.06628e-05	0.336447	0.0298446	-0.00219218	0.00399988
k__Bacteria;p__Proteobacteria;c__Gammaproteobacteria;o__Pasteurellales;f__Pasteurellaceae;g__Actinobacillus;	0.000868636	0.00129212	0	0	0.364379	0.0298446	-0.00234117	0.00407845
k__Bacteria;p__unidentified_Bacteria;c__unidentified_Bacteria;o__unidentified_Bacteria;f__unidentified_Bacteria;g__unidentified_Bacteria;	0.000786468	0.0013622	0	0	0.42265	0.0298446	-0.00259743	0.00417037
k__Archaea;p__Euryarchaeota;c__Methanomicrobia;o__Methanosarcinales;f__Methanosaetaceae;g__Methanosaeta;	0.00105645	0.00117641	0	0	0.260105	0.0298446	-0.00186592	0.00397882
k__Bacteria;p__Bacteroidetes;c__Bacteroidia;o__Bacteroidales;f__unidentified_Bacteroidales;g__Petrimonas;	0.000739515	0.00128088	0	0	0.42265	0.0298446	-0.00244236	0.00392139
k__Bacteria;p__Actinobacteria;c__unidentified_Actinobacteria;o__Micrococcales;f__Micrococcaceae;g__Rothia;	0.00169032	0.000553447	0	0	0.0339269	0.0298446	0.000315481	0.00306516
k__Bacteria;p__unidentified_Bacteria;c__unidentified_Bacteria;o__Campylobacterales;f__Helicobacteraceae;g__Helicobacter;	0.00091559	0.00110857	3.5215e-05	6.09941e-05	0.302627	0.0298446	-0.00186179	0.00362254
k__Bacteria;p__Proteobacteria;c__Alphaproteobacteria;o__Rhodobacterales;f__Rhodobacteraceae;g__Donghicola;	0.00098602	0.000978444	0	0	0.223021	0.0298446	-0.00144457	0.00341661
k__Bacteria;p__Firmicutes;c__Erysipelotrichia;o__Erysipelotrichales;f__Erysipelotrichaceae;g__Erysipelatoclostridium;	0.000716038	0.00120985	0	0	0.413109	0.0298446	-0.00228938	0.00372146
k__Bacteria;p__Proteobacteria;c__Gammaproteobacteria;o__unidentified_Gammaproteobacteria;f__Burkholderiaceae;g__Parasutterella;	0.000868636	0.00109185	0	0	0.302135	0.0298446	-0.00184368	0.00358095
k__Bacteria;p__Bacteroidetes;c__Bacteroidia;o__Flavobacteriales;f__unidentified_Flavobacteriales;g__unidentified_Flavobacteriales;	0.000680823	0.00117922	0	0	0.42265	0.0298446	-0.00224852	0.00361017
k__Bacteria;p__Proteobacteria;c__Gammaproteobacteria;o__Alteromonadales;f__Alteromonadaceae;g__Glaciecola;	0.000833421	0.000996238	0	0	0.28436	0.0298446	-0.00164137	0.00330821
k__Bacteria;p__Firmicutes;c__Clostridia;o__Clostridiales;f__Ruminococcaceae;g__Butyricicoccus;	0.000821683	0.000978656	0	0	0.283097	0.0298446	-0.00160943	0.0032528
k__Bacteria;p__Firmicutes;c__Clostridia;o__Clostridiales;f__Peptostreptococcaceae;g__Intestinibacter;	0.00146729	0.00039581	0	0	0.0234077	0.0298446	0.000484045	0.00245054
k__Bacteria;p__Proteobacteria;c__Alphaproteobacteria;o__Caulobacterales;f__Caulobacteraceae;g__Brevundimonas;	0.00118557	0.000951674	5.86916e-05	5.37918e-05	0.17636	0.0298446	-0.00122663	0.00348039
k__Bacteria;p__Proteobacteria;c__Gammaproteobacteria;o__unidentified_Gammaproteobacteria;f__Burkholderiaceae;g__Candidatus_Profftella;	0.000575178	0.000996238	0	0	0.42265	0.0298446	-0.00189961	0.00304997
k__Bacteria;p__Chloroflexi;c__unidentified_Chloroflexi;o__unidentified_Chloroflexi;f__unidentified_Chloroflexi;g__unidentified_Chloroflexi;	0.00056344	0.000975906	0	0	0.42265	0.0298446	-0.00186085	0.00298773
k__Bacteria;p__Proteobacteria;c__Gammaproteobacteria;o__unidentified_Gammaproteobacteria;f__Hydrogenophilaceae;g__Thiobacillus;	0.00021129	0.00021129	0	0	0.225403	0.0298446	-0.000313583	0.000736163
k__Bacteria;p__Proteobacteria;c__Gammaproteobacteria;o__unidentified_Gammaproteobacteria;f__Burkholderiaceae;g__Pelomonas;	0.00077473	0.000772325	2.34767e-05	2.03314e-05	0.234006	0.0298446	-0.00116543	0.00266794
k__Bacteria;p__Proteobacteria;c__Gammaproteobacteria;o__Enterobacteriales;f__Enterobacteriaceae;g__Mangrovibacter;	0.000927328	0.000845404	0	0	0.197835	0.0298446	-0.00117277	0.00302743
k__Bacteria;p__Proteobacteria;c__Gammaproteobacteria;o__Pseudomonadales;f__Moraxellaceae;g__Acinetobacter;	0.000739515	0.000767493	1.17383e-05	2.03314e-05	0.242151	0.0298446	-0.00117689	0.00263244
k__Bacteria;p__Proteobacteria;c__Gammaproteobacteria;o__unidentified_Gammaproteobacteria;f__Burkholderiaceae;g__Achromobacter;	0.000516486	0.000894581	2.34767e-05	2.03314e-05	0.440557	0.0308301	-0.00172763	0.00271365
k__Bacteria;p__Bacteroidetes;c__Bacteroidia;o__Bacteroidales;f__Marinifilaceae;g__Butyricimonas;	0.000586916	0.000785328	0	0	0.324817	0.0298446	-0.00136395	0.00253778
k__Bacteria;p__Proteobacteria;c__Gammaproteobacteria;o__unidentified_Gammaproteobacteria;f__unidentified_Gammaproteobacteria;g__unidentified_Gammaproteobacteria;	0.000340412	0.000352736	0	0	0.236578	0.0298446	-0.000535834	0.00121666
k__Bacteria;p__Proteobacteria;c__Alphaproteobacteria;o__Rhizobiales;f__unidentified_Rhizobiales;g__Nordella;	0.000516486	0.000692163	1.17383e-05	2.03314e-05	0.333847	0.0298446	-0.00121259	0.00222208
k__Bacteria;p__unidentified_Bacteria;c__unidentified_Bacteria;o__unidentified_Bacteria;f__unidentified_Bacteria;g__Candidatus_Saccharimonas;	0.00042258	0.00073193	0	0	0.42265	0.0298446	-0.00139563	0.00224079
k__Bacteria;p__Proteobacteria;c__Gammaproteobacteria;o__Enterobacteriales;f__Enterobacteriaceae;g__Enterobacter;	0.000481271	0.000659126	1.17383e-05	2.03314e-05	0.342557	0.0298446	-0.00116563	0.00210469
k__Bacteria;p__Proteobacteria;c__Gammaproteobacteria;o__unidentified_Gammaproteobacteria;f__Rhodocyclaceae;g__Denitratisoma;	0.000410842	0.000711598	0	0	0.42265	0.0298446	-0.00135687	0.00217855
k__Bacteria;p__Firmicutes;c__Negativicutes;o__Selenomonadales;f__Veillonellaceae;g__Veillonella;	0.000645608	0.000503381	0	0	0.156438	0.0298446	-0.000604861	0.00189608
k__Bacteria;p__Firmicutes;c__Clostridia;o__Clostridiales;f__Christensenellaceae;g__unidentified_Christensenellaceae;	0.000399103	0.000691267	0	0	0.42265	0.0298446	-0.0013181	0.00211631
k__Bacteria;p__Firmicutes;c__Erysipelotrichia;o__Erysipelotrichales;f__Erysipelotrichaceae;g__Holdemanella;	0.000446057	0.000622353	0	0	0.340302	0.0298446	-0.00109995	0.00199207
k__Bacteria;p__Firmicutes;c__Clostridia;o__Clostridiales;f__Lachnospiraceae;g__Anaerostipes;	0.000598655	0.000460496	1.17383e-05	2.03314e-05	0.157713	0.0298446	-0.000553882	0.00172771
k__Bacteria;p__Proteobacteria;c__Gammaproteobacteria;o__unidentified_Gammaproteobacteria;f__Burkholderiaceae;g__Sutterella;	0.000739515	0.000306997	0	0	0.052926	0.0298446	-2.31084e-05	0.00150214
k__Bacteria;p__Bacteroidetes;c__Bacteroidia;o__Bacteroidales;f__Marinifilaceae;g__Odoribacter;	0.000434318	0.000573619	0	0	0.320041	0.0298446	-0.00099063	0.00185927
k__Bacteria;p__Proteobacteria;c__Deltaproteobacteria;o__Desulfovibrionales;f__Desulfovibrionaceae;g__Desulfovibrio;	0.000610393	0.000424532	0	0	0.13043	0.0298446	-0.000444202	0.00166499
k__Bacteria;p__Proteobacteria;c__Deltaproteobacteria;o__Desulfovibrionales;f__Desulfovibrionaceae;g__Bilophila;	0.000575178	0.000434635	0	0	0.148951	0.0298446	-0.000504516	0.00165487
k__Bacteria;p__Actinobacteria;c__Acidimicrobiia;o__unidentified_Acidimicrobiia;f__Iamiaceae;g__Iamia;	0.000316935	0.000548947	0	0	0.42265	0.0298446	-0.00104673	0.0016806
k__Bacteria;p__Firmicutes;c__Bacilli;o__Bacillales;f__Staphylococcaceae;g__Staphylococcus;	0.000446057	0.000464962	3.5215e-05	6.09941e-05	0.264452	0.0298446	-0.000717729	0.00153941
k__Bacteria;p__Actinobacteria;c__Coriobacteriia;o__Coriobacteriales;f__Atopobiaceae;g__Olsenella;	0.00035215	0.000521134	0	0	0.362423	0.0298446	-0.000942419	0.00164672
k__Bacteria;p__Verrucomicrobia;c__Verrucomicrobiae;o__Verrucomicrobiales;f__Rubritaleaceae;g__Rubritalea;	0.000434318	0.000480699	0	0	0.258068	0.0298446	-0.000759803	0.00162844
k__Bacteria;p__Actinobacteria;c__unidentified_Actinobacteria;o__Corynebacteriales;f__Mycobacteriaceae;g__Mycobacterium;	0.000305197	0.00049843	1.17383e-05	2.03314e-05	0.415131	0.0298446	-0.00094181	0.00152873
k__Bacteria;p__Firmicutes;c__Clostridia;o__Clostridiales;f__Ruminococcaceae;g__Flavonifractor;	0.000387365	0.000426959	2.34767e-05	4.06628e-05	0.277354	0.0298446	-0.000683551	0.00141133
k__Bacteria;p__Proteobacteria;c__Gammaproteobacteria;o__Methylococcales;f__unidentified_Methylococcales;g__Methylobacter;	0.00028172	0.000457795	0	0	0.398116	0.0298446	-0.000855506	0.00141895
k__Bacteria;p__Acidobacteria;c__unidentified_Acidobacteria;o__unidentified_Acidobacteria;f__unidentified_Acidobacteria;g__unidentified_Acidobacteria;	9.39066e-05	0.000107584	0	0	0.269703	0.0298446	-0.000173346	0.000361159
k__Bacteria;p__Proteobacteria;c__Gammaproteobacteria;o__Cardiobacteriales;f__unidentified_Cardiobacteriales;g__Ignatzschineria;	0.000234767	0.000406628	0	0	0.42265	0.0298446	-0.000775352	0.00124489
k__Bacteria;p__Bacteroidetes;c__Bacteroidia;o__Flavobacteriales;f__Flavobacteriaceae;g__Aureimarina;	0.000293458	0.000342027	0	0	0.275591	0.0298446	-0.000556183	0.0011431
k__Archaea;p__Thaumarchaeota;c__Nitrososphaeria;o__Nitrosopumilales;f__Nitrosopumilaceae;g__Candidatus_Nitrosoarchaeum;	0.00021129	0.000365965	0	0	0.42265	0.0298446	-0.000697817	0.0011204
k__Bacteria;p__Proteobacteria;c__Gammaproteobacteria;o__unidentified_Gammaproteobacteria;f__Burkholderiaceae;g__Massilia;	0.000258243	0.00030767	2.34767e-05	4.06628e-05	0.316617	0.0298446	-0.000511772	0.000981305
k__Bacteria;p__Proteobacteria;c__Gammaproteobacteria;o__unidentified_Gammaproteobacteria;f__Burkholderiaceae;g__Alcaligenes;	0.000187813	0.000325302	0	0	0.42265	0.0298446	-0.000620282	0.000995909
k__Bacteria;p__Actinobacteria;c__Coriobacteriia;o__Coriobacteriales;f__Eggerthellaceae;g__Senegalimassilia;	0.000187813	0.000325302	0	0	0.42265	0.0298446	-0.000620282	0.000995909
k__Bacteria;p__Firmicutes;c__Erysipelotrichia;o__Erysipelotrichales;f__Erysipelotrichaceae;g__Dubosiella;	0.000316935	0.000246505	0	0	0.155838	0.0298446	-0.000295417	0.000929287
k__Bacteria;p__Actinobacteria;c__unidentified_Actinobacteria;o__Corynebacteriales;f__Corynebacteriaceae;g__unidentified_Corynebacteriaceae;	0.00021129	0.000275038	0	0	0.314752	0.0298446	-0.000471942	0.000894522
k__Bacteria;p__Proteobacteria;c__Alphaproteobacteria;o__unidentified_Alphaproteobacteria;f__Acetobacteraceae;g__Gluconobacter;	0.000176075	0.000304971	0	0	0.42265	0.0298446	-0.000581514	0.000933664
k__Bacteria;p__Firmicutes;c__Bacilli;o__Bacillales;f__unidentified_Bacillales;g__Gemella;	0.000399103	0.000193949	1.17383e-05	2.03314e-05	0.0728147	0.0298446	-8.72246e-05	0.000861954
k__Bacteria;p__Fusobacteria;c__Fusobacteriia;o__Fusobacteriales;f__Fusobacteriaceae;g__Fusobacterium;	0.000246505	0.000253939	3.5215e-05	6.09941e-05	0.28408	0.0298446	-0.000377384	0.000799964
k__Bacteria;p__Proteobacteria;c__Alphaproteobacteria;o__unidentified_Alphaproteobacteria;f__Acetobacteraceae;g__Acetobacter;	0.000199552	0.000286809	0	0	0.35141	0.0298446	-0.000512923	0.000912026
k__Bacteria;p__Bacteroidetes;c__Bacteroidia;o__Flavobacteriales;f__Flavobacteriaceae;g__Flavobacterium;	0.000246505	0.000265867	1.17383e-05	2.03314e-05	0.265377	0.0298446	-0.000420329	0.000889862
k__Archaea;p__Crenarchaeota;c__unidentified_Crenarchaeota;o__unidentified_Crenarchaeota;f__unidentified_Crenarchaeota;g__unidentified_Crenarchaeota;	0.000164337	0.000284639	0	0	0.42265	0.0298446	-0.000542747	0.00087142
k__Bacteria;p__unidentified_Bacteria;c__unidentified_Bacteria;o__Campylobacterales;f__unidentified_Campylobacterales;g__Sulfurimonas;	1.17383e-05	2.03314e-05	0	0	0.42265	0.0298446	-3.87676e-05	6.22443e-05
k__Bacteria;p__Gemmatimonadetes;c__unidentified_Gemmatimonadetes;o__Gemmatimonadales;f__Gemmatimonadaceae;g__Gemmatimonas;	0.000164337	0.000284639	0	0	0.42265	0.0298446	-0.000542747	0.00087142
k__Bacteria;p__Proteobacteria;c__Gammaproteobacteria;o__unidentified_Gammaproteobacteria;f__Burkholderiaceae;g__unidentified_Burkholderiaceae;	8.21683e-05	0.00014232	0	0	0.42265	0.0298446	-0.000271373	0.00043571
k__Bacteria;p__Firmicutes;c__Negativicutes;o__Selenomonadales;f__Acidaminococcaceae;g__Acidaminococcus;	0.000176075	0.000246505	0	0	0.341573	0.0298446	-0.000436277	0.000788427
k__Bacteria;p__Fusobacteria;c__Fusobacteriia;o__Fusobacteriales;f__Fusobacteriaceae;g__Psychrilyobacter;	0.000152598	0.000264308	0	0	0.42265	0.0298446	-0.000503979	0.000809176
k__Bacteria;p__Firmicutes;c__Bacilli;o__Lactobacillales;f__Leuconostocaceae;g__Weissella;	0.00021129	0.00018634	2.34767e-05	4.06628e-05	0.219259	0.0298446	-0.000248677	0.000624303
k__Bacteria;p__Firmicutes;c__Bacilli;o__Bacillales;f__Staphylococcaceae;g__Jeotgalicoccus;	0.000129122	0.000223645	0	0	0.42265	0.0298446	-0.000426444	0.000684687
k__Bacteria;p__Bacteroidetes;c__Bacteroidia;o__Bacteroidales;f__Prevotellaceae;g__unidentified_Prevotellaceae;	0.00028172	9.31701e-05	0	0	0.0345784	0.0298446	5.02725e-05	0.000513167
k__Bacteria;p__Proteobacteria;c__Gammaproteobacteria;o__Cellvibrionales;f__Halieaceae;g__Halioglobus;	0.000316935	7.043e-05	0	0	0.0160653	0.0298446	0.000141977	0.000491893
k__Bacteria;p__Proteobacteria;c__Gammaproteobacteria;o__Enterobacteriales;f__Enterobacteriaceae;g__Pantoea;	0.000129122	0.000223645	1.17383e-05	2.03314e-05	0.459498	0.032012	-0.000431871	0.000666637
k__Bacteria;p__Fusobacteria;c__Fusobacteriia;o__Fusobacteriales;f__Fusobacteriaceae;g__Cetobacterium;	0.000199552	0.000193949	0	0	0.216681	0.0298446	-0.000282244	0.000681348
k__Bacteria;p__Firmicutes;c__Clostridia;o__Clostridiales;f__Ruminococcaceae;g__Ruminiclostridium;	0.000129122	0.000223645	0	0	0.42265	0.0298446	-0.000426444	0.000684687
k__Bacteria;p__Firmicutes;c__Clostridia;o__Clostridiales;f__Ruminococcaceae;g__Anaerotruncus;	0.000117383	0.000203314	0	0	0.42265	0.0298446	-0.000387676	0.000622443
k__Bacteria;p__Proteobacteria;c__Alphaproteobacteria;o__unidentified_Alphaproteobacteria;f__unidentified_Alphaproteobacteria;g__unidentified_Alphaproteobacteria;	0.00014086	0.000121988	9.39066e-05	0.000162651	0.711111	0.0476277	-0.000289283	0.00038319
k__Bacteria;p__Firmicutes;c__Bacilli;o__Lactobacillales;f__Streptococcaceae;g__Lactococcus;	0.000199552	0.000180709	2.34767e-05	2.03314e-05	0.232459	0.0298446	-0.000265143	0.000617293
k__Bacteria;p__Proteobacteria;c__Gammaproteobacteria;o__unidentified_Gammaproteobacteria;f__Burkholderiaceae;g__Lautropia;	0.000105645	0.000182982	0	0	0.42265	0.0298446	-0.000348909	0.000560199
k__Bacteria;p__Proteobacteria;c__Gammaproteobacteria;o__Enterobacteriales;f__Enterobacteriaceae;g__Citrobacter;	0.000199552	0.000173711	0	0	0.184912	0.0298446	-0.000231971	0.000631075
k__Bacteria;p__Proteobacteria;c__Gammaproteobacteria;o__Aeromonadales;f__Aeromonadaceae;g__Aeromonas;	0.000164337	0.000158793	0	0	0.214919	0.0298446	-0.000230128	0.000558801
k__Bacteria;p__Gracilibacteria;c__unidentified_Gracilibacteria;o__unidentified_Gracilibacteria;f__unidentified_Gracilibacteria;g__unidentified_Gracilibacteria;	0.000129122	0.00016642	0	0	0.311153	0.0298446	-0.000284287	0.000542531
k__Bacteria;p__Tenericutes;c__Mollicutes;o__Mycoplasmatales;f__Mycoplasmataceae;g__Mycoplasma;	0.000105645	0.000182982	0	0	0.42265	0.0298446	-0.000348909	0.000560199
k__Bacteria;p__Firmicutes;c__Bacilli;o__Lactobacillales;f__Lactobacillaceae;g__Pediococcus;	0.000129122	0.00016642	0	0	0.311153	0.0298446	-0.000284287	0.000542531
k__Bacteria;p__Proteobacteria;c__Deltaproteobacteria;o__unidentified_Deltaproteobacteria;f__unidentified_Deltaproteobacteria;g__unidentified_Deltaproteobacteria;	7.043e-05	0.000121988	0	0	0.42265	0.0298446	-0.000232606	0.000373466
k__Bacteria;p__Actinobacteria;c__unidentified_Actinobacteria;o__Actinomycetales;f__Actinomycetaceae;g__Actinomyces;	0.000258243	7.33058e-05	0	0	0.0258236	0.0298446	7.61414e-05	0.000440345
k__Bacteria;p__Actinobacteria;c__unidentified_Actinobacteria;o__Propionibacteriales;f__Propionibacteriaceae;g__Cutibacterium;	0.000152598	0.000123671	1.17383e-05	2.03314e-05	0.184395	0.0298446	-0.000155679	0.000437399
k__Bacteria;p__Firmicutes;c__Bacilli;o__Bacillales;f__Bacillaceae;g__Pseudogracilibacillus;	9.39066e-05	0.000162651	0	0	0.42265	0.0298446	-0.000310141	0.000497954
k__Bacteria;p__Proteobacteria;c__Alphaproteobacteria;o__Sphingomonadales;f__Sphingomonadaceae;g__Parablastomonas;	9.39066e-05	0.000162651	0	0	0.42265	0.0298446	-0.000310141	0.000497954
k__Bacteria;p__Proteobacteria;c__Alphaproteobacteria;o__Rhodobacterales;f__Rhodobacteraceae;g__Paracoccus;	9.39066e-05	0.000162651	1.17383e-05	2.03314e-05	0.474396	0.0329031	-0.000313427	0.000477764
k__Bacteria;p__Actinobacteria;c__unidentified_Actinobacteria;o__Micrococcales;f__Microbacteriaceae;g__Microbacterium;	9.39066e-05	0.000162651	0	0	0.42265	0.0298446	-0.000310141	0.000497954
k__Bacteria;p__Bacteroidetes;c__Bacteroidia;o__Flavobacteriales;f__unidentified_Flavobacteriales;g__Cloacibacterium;	0.000117383	0.000146612	0	0	0.29986	0.0298446	-0.00024682	0.000481587
k__Bacteria;p__Proteobacteria;c__Alphaproteobacteria;o__Rhizobiales;f__unidentified_Rhizobiales;g__Devosia;	0.000187813	0.000107584	0	0	0.0941784	0.0298446	-7.94391e-05	0.000455066
k__Bacteria;p__Fusobacteria;c__Fusobacteriia;o__Fusobacteriales;f__Leptotrichiaceae;g__Leptotrichia;	7.043e-05	7.043e-05	0	0	0.225403	0.0298446	-0.000104528	0.000245388
k__Bacteria;p__Proteobacteria;c__Gammaproteobacteria;o__Alteromonadales;f__Pseudoalteromonadaceae;g__Pseudoalteromonas;	0.000164337	0.0001132	1.17383e-05	2.03314e-05	0.140657	0.0298446	-0.000117153	0.00042235
k__Bacteria;p__Verrucomicrobia;c__Verrucomicrobiae;o__Chthoniobacterales;f__unidentified_Chthoniobacterales;g__Terrimicrobium;	8.21683e-05	0.00014232	0	0	0.42265	0.0298446	-0.000271373	0.00043571
k__Bacteria;p__Acidobacteria;c__Acidobacteriia;o__Solibacterales;f__unidentified_Solibacterales;g__Bryobacter;	0.000129122	0.000123671	0	0	0.212274	0.0298446	-0.000178094	0.000436337
k__Bacteria;p__Actinobacteria;c__Coriobacteriia;o__Coriobacteriales;f__Eggerthellaceae;g__Enterorhabdus;	0.00014086	0.000105645	0	0	0.147197	0.0298446	-0.000121577	0.000403297
k__Bacteria;p__Proteobacteria;c__Gammaproteobacteria;o__Alteromonadales;f__Alteromonadaceae;g__Alteromonas;	0.000129122	0.000123671	0	0	0.212274	0.0298446	-0.000178094	0.000436337
k__Bacteria;p__Firmicutes;c__Bacilli;o__Lactobacillales;f__Carnobacteriaceae;g__Atopostipes;	8.21683e-05	0.00014232	1.17383e-05	2.03314e-05	0.482466	0.0333147	-0.000273615	0.000414475
k__Archaea;p__Euryarchaeota;c__Methanomicrobia;o__Methanomicrobiales;f__Methanoregulaceae;g__Methanoregula;	2.34767e-05	4.06628e-05	0	0	0.42265	0.0298446	-7.75352e-05	0.000124489
k__Bacteria;p__Proteobacteria;c__Gammaproteobacteria;o__unidentified_Gammaproteobacteria;f__Burkholderiaceae;g__Ramlibacter;	0.00014086	0.000126969	1.17383e-05	2.03314e-05	0.217979	0.0298446	-0.000175838	0.000434081
k__Bacteria;p__Proteobacteria;c__Gammaproteobacteria;o__unidentified_Gammaproteobacteria;f__Burkholderiaceae;g__Ralstonia;	7.043e-05	0.000121988	3.5215e-05	6.09941e-05	0.685598	0.0461169	-0.00021824	0.00028867
k__Bacteria;p__Firmicutes;c__Bacilli;o__Bacillales;f__Bacillaceae;g__Geobacillus;	7.043e-05	0.000121988	0	0	0.42265	0.0298446	-0.000232606	0.000373466
k__Bacteria;p__Proteobacteria;c__Alphaproteobacteria;o__Rhizobiales;f__Rhizobiaceae;g__Aquamicrobium;	8.21683e-05	0.0001132	0	0	0.335589	0.0298446	-0.000199037	0.000363374
k__Bacteria;p__unidentified_Bacteria;c__unidentified_Bacteria;o__Campylobacterales;f__Campylobacteraceae;g__Campylobacter;	0.000129122	0.0001132	0	0	0.186857	0.0298446	-0.000152084	0.000410327
k__Bacteria;p__Firmicutes;c__Clostridia;o__Clostridiales;f__unidentified_Clostridiales;g__Peptoniphilus;	7.043e-05	0.000121988	0	0	0.42265	0.0298446	-0.000232606	0.000373466
k__Bacteria;p__Firmicutes;c__Bacilli;o__Bacillales;f__Bacillaceae;g__Bacillus;	0.000105645	0.000105645	0	0	0.225403	0.0298446	-0.000156792	0.000368082
k__Bacteria;p__Firmicutes;c__Bacilli;o__Lactobacillales;f__Carnobacteriaceae;g__Jeotgalibaca;	9.39066e-05	0.000107584	0	0	0.269703	0.0298446	-0.000173346	0.000361159
k__Bacteria;p__Firmicutes;c__Bacilli;o__Bacillales;f__Bacillaceae;g__Anoxybacillus;	0.000152598	5.37918e-05	1.17383e-05	2.03314e-05	0.0326719	0.0298446	2.41445e-05	0.000257575
k__Bacteria;p__Actinobacteria;c__unidentified_Actinobacteria;o__Micrococcales;f__Microbacteriaceae;g__Rhodoluna;	7.043e-05	0.000121988	0	0	0.42265	0.0298446	-0.000232606	0.000373466
k__Bacteria;p__Proteobacteria;c__Alphaproteobacteria;o__Rhizobiales;f__Rhizobiaceae;g__unidentified_Rhizobiaceae;	8.21683e-05	0.0001132	0	0	0.335589	0.0298446	-0.000199037	0.000363374
k__Bacteria;p__Firmicutes;c__Bacilli;o__Bacillales;f__Bacillaceae;g__Virgibacillus;	7.043e-05	0.000121988	0	0	0.42265	0.0298446	-0.000232606	0.000373466
k__Bacteria;p__Proteobacteria;c__Gammaproteobacteria;o__unidentified_Gammaproteobacteria;f__Francisellaceae;g__Francisella;	7.043e-05	0.000121988	1.17383e-05	2.03314e-05	0.493525	0.0339282	-0.000233548	0.000350932
k__Bacteria;p__Proteobacteria;c__Alphaproteobacteria;o__Rhizobiales;f__Rhizobiaceae;g__Pseudorhizobium;	8.21683e-05	8.86224e-05	0	0	0.249521	0.0298446	-0.000137982	0.000302319
k__Bacteria;p__Rokubacteria;c__unidentified_Rokubacteria;o__unidentified_Rokubacteria;f__unidentified_Rokubacteria;g__Candidatus_Methylomirabilis;	5.86916e-05	0.000101657	0	0	0.42265	0.0298446	-0.000193838	0.000311221
k__Bacteria;p__Actinobacteria;c__unidentified_Actinobacteria;o__Propionibacteriales;f__Nocardioidaceae;g__Aeromicrobium;	5.86916e-05	7.33058e-05	0	0	0.29986	0.0298446	-0.00012341	0.000240793
k__Bacteria;p__Bacteroidetes;c__Bacteroidia;o__Bacteroidales;f__Barnesiellaceae;g__Barnesiella;	4.69533e-05	8.13255e-05	0	0	0.42265	0.0298446	-0.00015507	0.000248977
k__Bacteria;p__Firmicutes;c__Erysipelotrichia;o__Erysipelotrichales;f__Erysipelotrichaceae;g__Allobaculum;	4.69533e-05	8.13255e-05	0	0	0.42265	0.0298446	-0.00015507	0.000248977
k__Bacteria;p__Actinobacteria;c__Coriobacteriia;o__Coriobacteriales;f__Atopobiaceae;g__Atopobium;	4.69533e-05	8.13255e-05	0	0	0.42265	0.0298446	-0.00015507	0.000248977
k__Bacteria;p__Proteobacteria;c__Gammaproteobacteria;o__Pseudomonadales;f__Moraxellaceae;g__Enhydrobacter;	8.21683e-05	5.37918e-05	0	0	0.118083	0.0298446	-5.14579e-05	0.000215794
k__Bacteria;p__Proteobacteria;c__Deltaproteobacteria;o__Syntrophobacterales;f__Syntrophaceae;g__Syntrophus;	4.69533e-05	8.13255e-05	0	0	0.42265	0.0298446	-0.00015507	0.000248977
k__Bacteria;p__Bacteroidetes;c__Bacteroidia;o__Bacteroidales;f__Muribaculaceae;g__Muribaculum;	9.39066e-05	8.13255e-05	0	0	0.183503	0.0298446	-0.000108117	0.00029593
k__Bacteria;p__Firmicutes;c__Negativicutes;o__Selenomonadales;f__Acidaminococcaceae;g__Succiniclasticum;	4.69533e-05	8.13255e-05	0	0	0.42265	0.0298446	-0.00015507	0.000248977
k__Bacteria;p__Proteobacteria;c__Alphaproteobacteria;o__Rhizobiales;f__Xanthobacteraceae;g__Pseudolabrys;	7.043e-05	7.043e-05	0	0	0.225403	0.0298446	-0.000104528	0.000245388
k__Bacteria;p__Proteobacteria;c__Gammaproteobacteria;o__unidentified_Gammaproteobacteria;f__Burkholderiaceae;g__Rhodoferax;	8.21683e-05	7.33058e-05	0	0	0.19171	0.0298446	-9.99335e-05	0.00026427
k__Bacteria;p__Firmicutes;c__Clostridia;o__Clostridiales;f__unidentified_Clostridiales;g__Parvimonas;	4.69533e-05	8.13255e-05	0	0	0.42265	0.0298446	-0.00015507	0.000248977
k__Bacteria;p__Bacteroidetes;c__Bacteroidia;o__Cytophagales;f__Hymenobacteraceae;g__Pontibacter;	9.39066e-05	8.13255e-05	0	0	0.183503	0.0298446	-0.000108117	0.00029593
k__Bacteria;p__Firmicutes;c__Erysipelotrichia;o__Erysipelotrichales;f__Erysipelotrichaceae;g__Ileibacterium;	3.5215e-05	6.09941e-05	1.17383e-05	2.03314e-05	0.581315	0.0394422	-0.000111618	0.000158571
k__Bacteria;p__Bacteroidetes;c__Bacteroidia;o__Flavobacteriales;f__Flavobacteriaceae;g__Tenacibaculum;	3.5215e-05	6.09941e-05	0	0	0.42265	0.0298446	-0.000116303	0.000186733
k__Bacteria;p__Proteobacteria;c__Deltaproteobacteria;o__Desulfuromonadales;f__Geobacteraceae;g__Geobacter;	3.5215e-05	6.09941e-05	0	0	0.42265	0.0298446	-0.000116303	0.000186733
k__Bacteria;p__Proteobacteria;c__Alphaproteobacteria;o__Sphingomonadales;f__Sphingomonadaceae;g__Novosphingobium;	8.21683e-05	2.03314e-05	0	0	0.0198039	0.0298446	3.16624e-05	0.000132674
k__Bacteria;p__Proteobacteria;c__Gammaproteobacteria;o__Alteromonadales;f__unidentified_Alteromonadales;g__Marinobacter;	2.34767e-05	4.06628e-05	1.17383e-05	2.03314e-05	0.685598	0.0461169	-7.27467e-05	9.62233e-05
k__Bacteria;p__unidentified_Bacteria;c__unidentified_Bacteria;o__unidentified_Bacteria;f__unidentified_Bacteria;g__Coprothermobacter;	3.5215e-05	6.09941e-05	0	0	0.42265	0.0298446	-0.000116303	0.000186733
k__Bacteria;p__Proteobacteria;c__Gammaproteobacteria;o__Enterobacteriales;f__Enterobacteriaceae;g__Proteus;	3.5215e-05	6.09941e-05	1.17383e-05	2.03314e-05	0.581315	0.0394422	-0.000111618	0.000158571
k__Bacteria;p__Bacteroidetes;c__Bacteroidia;o__Flavobacteriales;f__Crocinitomicaceae;g__Fluviicola;	5.86916e-05	5.37918e-05	0	0	0.199359	0.0298446	-7.49345e-05	0.000192318
k__Bacteria;p__Proteobacteria;c__Gammaproteobacteria;o__Cellvibrionales;f__Cellvibrionaceae;g__Marinagarivorans;	3.5215e-05	6.09941e-05	0	0	0.42265	0.0298446	-0.000116303	0.000186733
k__Bacteria;p__Actinobacteria;c__Acidimicrobiia;o__unidentified_Acidimicrobiia;f__unidentified_Acidimicrobiia;g__unidentified_Acidimicrobiia;	3.5215e-05	6.09941e-05	0	0	0.42265	0.0298446	-0.000116303	0.000186733
k__Bacteria;p__Proteobacteria;c__Gammaproteobacteria;o__Oceanospirillales;f__Halomonadaceae;g__Halomonas;	3.5215e-05	6.09941e-05	0	0	0.42265	0.0298446	-0.000116303	0.000186733
k__Bacteria;p__Proteobacteria;c__Gammaproteobacteria;o__unidentified_Gammaproteobacteria;f__Rhodocyclaceae;g__Sulfuritalea;	3.5215e-05	6.09941e-05	0	0	0.42265	0.0298446	-0.000116303	0.000186733
k__Bacteria;p__Actinobacteria;c__unidentified_Actinobacteria;o__Propionibacteriales;f__Nocardioidaceae;g__Nocardioides;	3.5215e-05	6.09941e-05	0	0	0.42265	0.0298446	-0.000116303	0.000186733
k__Bacteria;p__Proteobacteria;c__Alphaproteobacteria;o__Rhizobiales;f__Beijerinckiaceae;g__Methylobacterium;	4.69533e-05	5.37918e-05	0	0	0.269703	0.0298446	-8.66729e-05	0.00018058
k__Bacteria;p__Firmicutes;c__Erysipelotrichia;o__Erysipelotrichales;f__Erysipelotrichaceae;g__Faecalibaculum;	4.69533e-05	5.37918e-05	0	0	0.269703	0.0298446	-8.66729e-05	0.00018058
k__Bacteria;p__Gemmatimonadetes;c__unidentified_Gemmatimonadetes;o__Gemmatimonadales;f__Gemmatimonadaceae;g__Gemmatirosa;	2.34767e-05	4.06628e-05	0	0	0.42265	0.0298446	-7.75352e-05	0.000124489
k__Bacteria;p__Bacteroidetes;c__Bacteroidia;o__Flavobacteriales;f__unidentified_Flavobacteriales;g__Chryseobacterium;	2.34767e-05	4.06628e-05	0	0	0.42265	0.0298446	-7.75352e-05	0.000124489
k__Bacteria;p__Bacteroidetes;c__Bacteroidia;o__Chitinophagales;f__Saprospiraceae;g__unidentified_Saprospiraceae;	3.5215e-05	3.5215e-05	0	0	0.225403	0.0298446	-5.22639e-05	0.000122694
k__Bacteria;p__Proteobacteria;c__Alphaproteobacteria;o__Rhizobiales;f__Xanthobacteraceae;g__Xanthobacter;	2.34767e-05	4.06628e-05	0	0	0.42265	0.0298446	-7.75352e-05	0.000124489
k__Bacteria;p__Proteobacteria;c__Gammaproteobacteria;o__Pasteurellales;f__Pasteurellaceae;g__Aggregatibacter;	2.34767e-05	4.06628e-05	0	0	0.42265	0.0298446	-7.75352e-05	0.000124489
k__Bacteria;p__Firmicutes;c__Bacilli;o__Bacillales;f__Bacillaceae;g__Cerasibacillus;	0	0	2.34767e-05	4.06628e-05	0.42265	0.0298446	-0.000124489	7.75352e-05
k__Bacteria;p__Firmicutes;c__Erysipelotrichia;o__Erysipelotrichales;f__Erysipelotrichaceae;g__Faecalitalea;	2.34767e-05	4.06628e-05	0	0	0.42265	0.0298446	-7.75352e-05	0.000124489
k__Bacteria;p__Verrucomicrobia;c__Verrucomicrobiae;o__Chthoniobacterales;f__Chthoniobacteraceae;g__Candidatus_Udaeobacter;	2.34767e-05	4.06628e-05	0	0	0.42265	0.0298446	-7.75352e-05	0.000124489
k__Bacteria;p__Bacteroidetes;c__Bacteroidia;o__Flavobacteriales;f__unidentified_Flavobacteriales;g__Elizabethkingia;	2.34767e-05	4.06628e-05	0	0	0.42265	0.0298446	-7.75352e-05	0.000124489
k__Bacteria;p__Bacteroidetes;c__Bacteroidia;o__Sphingobacteriales;f__Sphingobacteriaceae;g__Pedobacter;	2.34767e-05	4.06628e-05	0	0	0.42265	0.0298446	-7.75352e-05	0.000124489
k__Bacteria;p__Planctomycetes;c__Planctomycetacia;o__unidentified_Planctomycetacia;f__Gemmataceae;g__Gemmata;	2.34767e-05	4.06628e-05	0	0	0.42265	0.0298446	-7.75352e-05	0.000124489
k__Bacteria;p__Acidobacteria;c__Acidobacteriia;o__Solibacterales;f__unidentified_Solibacterales;g__Candidatus_Solibacter;	2.34767e-05	4.06628e-05	0	0	0.42265	0.0298446	-7.75352e-05	0.000124489
k__Bacteria;p__Proteobacteria;c__Deltaproteobacteria;o__Myxococcales;f__Haliangiaceae;g__Haliangium;	0	0	1.17383e-05	2.03314e-05	0.42265	0.0298446	-6.22443e-05	3.87676e-05
k__Bacteria;p__Verrucomicrobia;c__Verrucomicrobiae;o__Opitutales;f__Puniceicoccaceae;g__Cerasicoccus;	0	0	1.17383e-05	2.03314e-05	0.42265	0.0298446	-6.22443e-05	3.87676e-05
k__Bacteria;p__Proteobacteria;c__Gammaproteobacteria;o__unidentified_Gammaproteobacteria;f__Methylophilaceae;g__Methylophilus;	0	0	1.17383e-05	2.03314e-05	0.42265	0.0298446	-6.22443e-05	3.87676e-05
k__Bacteria;p__Firmicutes;c__Bacilli;o__Lactobacillales;f__Leuconostocaceae;g__Leuconostoc;	2.34767e-05	2.03314e-05	1.17383e-05	2.03314e-05	0.518519	0.0354901	-3.43521e-05	5.78287e-05
k__Bacteria;p__Acidobacteria;c__unidentified_Acidobacteria;o__unidentified_Acidobacteria;f__unidentified_Acidobacteria;g__Stenotrophobacter;	1.17383e-05	2.03314e-05	0	0	0.42265	0.0298446	-3.87676e-05	6.22443e-05
k__Bacteria;p__Proteobacteria;c__Gammaproteobacteria;o__Pseudomonadales;f__Moraxellaceae;g__Psychrobacter;	1.17383e-05	2.03314e-05	0	0	0.42265	0.0298446	-3.87676e-05	6.22443e-05
k__Bacteria;p__Proteobacteria;c__Alphaproteobacteria;o__Sphingomonadales;f__Sphingomonadaceae;g__Sphingobium;	1.17383e-05	2.03314e-05	0	0	0.42265	0.0298446	-3.87676e-05	6.22443e-05
k__Bacteria;p__Bacteroidetes;c__Bacteroidia;o__Bacteroidales;f__Rikenellaceae;g__Rikenella;	1.17383e-05	2.03314e-05	0	0	0.42265	0.0298446	-3.87676e-05	6.22443e-05
k__Bacteria;p__Bacteroidetes;c__Bacteroidia;o__Chitinophagales;f__Chitinophagaceae;g__Sediminibacterium;	0	0	1.17383e-05	2.03314e-05	0.42265	0.0298446	-6.22443e-05	3.87676e-05
k__Bacteria;p__Acidobacteria;c__Acidobacteriia;o__Solibacterales;f__unidentified_Solibacterales;g__Paludibaculum;	1.17383e-05	2.03314e-05	0	0	0.42265	0.0298446	-3.87676e-05	6.22443e-05
k__Bacteria;p__Proteobacteria;c__Gammaproteobacteria;o__unidentified_Gammaproteobacteria;f__Methylophilaceae;g__Candidatus_Methylopumilus;	0	0	1.17383e-05	2.03314e-05	0.42265	0.0298446	-6.22443e-05	3.87676e-05
k__Bacteria;p__Proteobacteria;c__Alphaproteobacteria;o__unidentified_Alphaproteobacteria;f__unidentified_Alphaproteobacteria;g__Dongia;	0	0	1.17383e-05	2.03314e-05	0.42265	0.0298446	-6.22443e-05	3.87676e-05
k__Bacteria;p__Actinobacteria;c__unidentified_Actinobacteria;o__Frankiales;f__Geodermatophilaceae;g__Blastococcus;	1.17383e-05	2.03314e-05	0	0	0.42265	0.0298446	-3.87676e-05	6.22443e-05
k__Bacteria;p__Actinobacteria;c__unidentified_Actinobacteria;o__Corynebacteriales;f__Corynebacteriaceae;g__Corynebacterium;	2.34767e-05	2.03314e-05	0	0	0.183503	0.0298446	-2.70293e-05	7.39826e-05
k__Bacteria;p__Firmicutes;c__Bacilli;o__Bacillales;f__Staphylococcaceae;g__Nosocomiicoccus;	0	0	1.17383e-05	2.03314e-05	0.42265	0.0298446	-6.22443e-05	3.87676e-05
k__Bacteria;p__Proteobacteria;c__Gammaproteobacteria;o__Enterobacteriales;f__Enterobacteriaceae;g__Buchnera;	1.17383e-05	2.03314e-05	0	0	0.42265	0.0298446	-3.87676e-05	6.22443e-05
Others	0.160475	0.0597381	0.0064326	0.000651557	0.0466353	0.0298446	0.00566949	0.302415
