# Supplementary material for: PRR-Mediated Immune Response and Intestinal Flora Profile in Soybean Meal-Induced Enteritis of Pearl Gentian Groupers, Epinephelus fuscoguttatus♀ × Epinephelus lanceolatus♂
Source: Front Immunol. 2022 Feb 28;13:814479. doi: 10.3389/fimmu.2022.814479 (PMC8919722; doi:10.3389/fimmu.2022.814479)
Supplement: Supplementary file 8 [file Table_8.xlsx]

## Sheet: Profile6.path
Supplementary Table 8 The total KEGG pathway enrichment of the upward differential genes (n=4)
KEGG_A_class	KEGG_B_class	Pathway	Profile6 (352)	All (23075)	Pvalue	Qvalue	Pathway ID
Human Diseases	Immune diseases	Asthma	28	271	1.69e-15	4.5e-13	ko05310
Human Diseases	Infectious diseases	Measles	35	699	8.23e-10	1.09e-07	ko05162
Environmental Information Processing	Signal transduction	NF-kappa B signaling pathway	26	450	7.69e-09	6.82e-07	ko04064
Human Diseases	Infectious diseases	Hepatitis C	26	590	1.52e-06	9.73e-05	ko05160
Human Diseases	Immune diseases	Primary immunodeficiency	14	197	2.19e-06	9.73e-05	ko05340
Human Diseases	Infectious diseases	Influenza A	30	759	2.19e-06	9.73e-05	ko05164
Organismal Systems	Development	Osteoclast differentiation	23	502	3.25e-06	0.00011	ko04380
Environmental Information Processing	Signal transduction	TNF signaling pathway	19	361	3.3e-06	0.00011	ko04668
Human Diseases	Endocrine and metabolic diseases	Type II diabetes mellitus	13	181	4.49e-06	0.000133	ko04930
Human Diseases	Immune diseases	Systemic lupus erythematosus	17	306	5.34e-06	0.000142	ko05322
Human Diseases	Infectious diseases	Herpes simplex infection	32	889	6.99e-06	0.000169	ko05168
Human Diseases	Immune diseases	Autoimmune thyroid disease	18	360	1.2e-05	0.000256	ko05320
Human Diseases	Immune diseases	Allograft rejection	18	361	1.25e-05	0.000256	ko05330
Human Diseases	Infectious diseases	Staphylococcus aureus infection	14	237	1.83e-05	0.000335	ko05150
Organismal Systems	Endocrine system	Prolactin signaling pathway	16	303	1.89e-05	0.000335	ko04917
Organismal Systems	Immune system	Intestinal immune network for IgA production	13	239	8.44e-05	0.0014	ko04672
Human Diseases	Infectious diseases	Epstein-Barr virus infection	32	1040	0.000142298	0.00223	ko05169
Metabolism	Biosynthesis of other secondary metabolites	Streptomycin biosynthesis	5	42	0.00042965	0.00588	ko00521
Organismal Systems	Immune system	RIG-I-like receptor signaling pathway	12	247	0.000441206	0.00588	ko04622
Human Diseases	Infectious diseases	Leishmaniasis	15	359	0.000447679	0.00588	ko05140
Human Diseases	Cancers	Transcriptional misregulation in cancers	22	651	0.000463864	0.00588	ko05202
Organismal Systems	Immune system	NOD-like receptor signaling pathway	21	619	0.000591324	0.00715	ko04621
Human Diseases	Cardiovascular diseases	Viral myocarditis	18	501	0.000751847	0.0087	ko05416
Human Diseases	Immune diseases	Inflammatiory bowel disease (IBD)	10	194	0.000830215	0.0092	ko05321
Organismal Systems	Endocrine system	Adipocytokine signaling pathway	15	390	0.00104102	0.0109	ko04920
Metabolism	Biosynthesis of other secondary metabolites	Neomycin, kanamycin and gentamicin biosynthesis	4	30	0.00106627	0.0109	ko00524
Organismal Systems	Immune system	Th1 and Th2 cell differentiation	14	374	0.0019461	0.0192	ko04658
Organismal Systems	Immune system	Hematopoietic cell lineage	17	507	0.00217337	0.0206	ko04640
Human Diseases	Infectious diseases	African trypanosomiasis	9	193	0.00294832	0.0267	ko05143
Genetic Information Processing	Folding, sorting and degradation	Ubiquitin mediated proteolysis	16	479	0.00301096	0.0267	ko04120
Organismal Systems	Endocrine system	Insulin signaling pathway	19	621	0.00339447	0.0291	ko04910
Cellular Processes	Transport and catabolism	Phagosome	27	1009	0.00351317	0.0292	ko04145
Environmental Information Processing	Signal transduction	HIF-1 signaling pathway	15	449	0.00400741	0.0323	ko04066
Organismal Systems	Immune system	Toll-like receptor signaling pathway	11	286	0.00469587	0.0367	ko04620
Organismal Systems	Immune system	Th17 cell differentiation	16	509	0.00537375	0.0408	ko04659
Human Diseases	Endocrine and metabolic diseases	Non-alcoholic fatty liver disease (NAFLD)	16	533	0.00819849	0.0606	ko04932
Human Diseases	Immune diseases	Rheumatoid arthritis	12	358	0.00930918	0.0667	ko05323
Environmental Information Processing	Signaling molecules and interaction	Cell adhesion molecules (CAMs)	16	542	0.00952325	0.0667	ko04514
Environmental Information Processing	Signal transduction	Calcium signaling pathway	19	689	0.00992283	0.0677	ko04020
Organismal Systems	Immune system	Cytosolic DNA-sensing pathway	6	121	0.0107218	0.0713	ko04623
Metabolism	Carbohydrate metabolism	Amino sugar and nucleotide sugar metabolism	12	369	0.0116255	0.0754	ko00520
Metabolism	Carbohydrate metabolism	Fructose and mannose metabolism	7	165	0.0135704	0.0843	ko00051
Human Diseases	Immune diseases	Graft-versus-host disease	9	246	0.0136351	0.0843	ko05332
Metabolism	Metabolism of cofactors and vitamins	Nicotinate and nicotinamide metabolism	7	174	0.0176743	0.107	ko00760
Human Diseases	Infectious diseases	Toxoplasmosis	14	488	0.0184043	0.109	ko05145
Human Diseases	Endocrine and metabolic diseases	Type I diabetes mellitus	9	262	0.0197057	0.114	ko04940
Environmental Information Processing	Signal transduction	Jak-STAT signaling pathway	14	497	0.0211439	0.118	ko04630
Human Diseases	Endocrine and metabolic diseases	Insulin resistance	15	546	0.0212255	0.118	ko04931
Human Diseases	Cancers	Viral carcinogenesis	22	908	0.0227313	0.123	ko05203
Metabolism	Nucleotide metabolism	Pyrimidine metabolism	9	273	0.0248813	0.132	ko00240
Organismal Systems	Immune system	Fc epsilon RI signaling pathway	11	371	0.0279242	0.146	ko04664
Organismal Systems	Immune system	Antigen processing and presentation	13	475	0.0314346	0.161	ko04612
Metabolism	Metabolism of terpenoids and polyketides	Terpenoid backbone biosynthesis	4	79	0.0327451	0.164	ko00900
Metabolism	Carbohydrate metabolism	Galactose metabolism	7	203	0.0366923	0.181	ko00052
Metabolism	Lipid metabolism	alpha-Linolenic acid metabolism	5	123	0.040451	0.196	ko00592
Metabolism	Amino acid metabolism	Valine, leucine and isoleucine biosynthesis	1	3	0.0450712	0.214	ko00290
Genetic Information Processing	Replication and repair	Homologous recombination	3	53	0.0471139	0.22	ko03440
Human Diseases	Infectious diseases	Tuberculosis	21	946	0.0560456	0.257	ko05152
Organismal Systems	Immune system	Natural killer cell mediated cytotoxicity	15	628	0.0593127	0.267	ko04650
Organismal Systems	Immune system	IL-17 signaling pathway	8	276	0.0620201	0.271	ko04657
Human Diseases	Cancers	Central carbon metabolism in cancer	9	325	0.0625225	0.271	ko05230
Human Diseases	Infectious diseases	Malaria	4	98	0.0631625	0.271	ko05144
Human Diseases	Cancers	Small cell lung cancer	11	432	0.0685779	0.29	ko05222
Human Diseases	Endocrine and metabolic diseases	AGE-RAGE signaling pathway in diabetic complications	13	539	0.0711672	0.296	ko04933
Cellular Processes	Cell growth and death	Apoptosis	16	704	0.0746057	0.299	ko04210
Cellular Processes	Cell growth and death	Apoptosis - multiple species	4	104	0.0750401	0.299	ko04215
Human Diseases	Infectious diseases	HTLV-I infection	21	981	0.0754367	0.299	ko05166
Organismal Systems	Immune system	B cell receptor signaling pathway	11	441	0.0767518	0.3	ko04662
Environmental Information Processing	Signaling molecules and interaction	Cytokine-cytokine receptor interaction	10	405	0.0932306	0.359	ko04060
Metabolism	Metabolism of other amino acids	Phosphonate and phosphinate metabolism	2	34	0.094643	0.36	ko00440
Human Diseases	Cardiovascular diseases	Dilated cardiomyopathy (DCM)	9	370	0.114911	0.431	ko05414
Metabolism	Carbohydrate metabolism	Starch and sucrose metabolism	5	169	0.117216	0.433	ko00500
Genetic Information Processing	Folding, sorting and degradation	Protein processing in endoplasmic reticulum	16	765	0.127242	0.462	ko04141
Metabolism	Metabolism of terpenoids and polyketides	Biosynthesis of ansamycins	1	9	0.129227	0.462	ko01051
Organismal Systems	Immune system	Toll and Imd signaling pathway	5	175	0.130337	0.462	ko04624
Cellular Processes	Cellular community - prokaryotes	Quorum sensing	3	84	0.137047	0.474	ko02024
Metabolism	Lipid metabolism	Primary bile acid biosynthesis	4	130	0.13791	0.474	ko00120
Human Diseases	Drug resistance	Platinum drug resistance	7	281	0.139787	0.474	ko01524
Metabolism	Carbohydrate metabolism	Pentose phosphate pathway	4	131	0.140659	0.474	ko00030
Metabolism	Xenobiotics biodegradation and metabolism	Bisphenol degradation	1	10	0.142515	0.474	ko00363
Metabolism	Energy metabolism	Nitrogen metabolism	2	45	0.150154	0.486	ko00910
Human Diseases	Infectious diseases	Hepatitis B	13	616	0.150409	0.486	ko05161
Organismal Systems	Immune system	Fc gamma R-mediated phagocytosis	12	562	0.153374	0.486	ko04666
Human Diseases	Infectious diseases	Pertussis	5	185	0.153594	0.486	ko05133
Metabolism	Glycan biosynthesis and metabolism	Glycosphingolipid biosynthesis - globo and isoglobo series	5	186	0.156009	0.488	ko00603
Human Diseases	Infectious diseases	Amoebiasis	12	568	0.161474	0.499	ko05146
Metabolism	Nucleotide metabolism	Purine metabolism	11	516	0.167638	0.509	ko00230
Cellular Processes	Cell growth and death	p53 signaling pathway	5	191	0.16832	0.509	ko04115
Metabolism	Glycan biosynthesis and metabolism	Glycosaminoglycan biosynthesis - heparan sulfate / heparin	2	50	0.177119	0.529	ko00534
Environmental Information Processing	Signal transduction	Hippo signaling pathway - multiple species	3	100	0.196367	0.577	ko04392
Environmental Information Processing	Signal transduction	Two-component system	2	54	0.199187	0.577	ko02020
Organismal Systems	Endocrine system	PPAR signaling pathway	9	423	0.199721	0.577	ko03320
Metabolism	Lipid metabolism	Linoleic acid metabolism	4	155	0.212405	0.608	ko00591
Environmental Information Processing	Membrane transport	ABC transporters	8	375	0.21583	0.611	ko02010
Human Diseases	Infectious diseases	Chagas disease (American trypanosomiasis)	8	379	0.223917	0.621	ko05142
Metabolism	Lipid metabolism	Fatty acid biosynthesis	3	107	0.224027	0.621	ko00061
Organismal Systems	Digestive system	Carbohydrate digestion and absorption	5	213	0.226514	0.621	ko04973
Organismal Systems	Immune system	Complement and coagulation cascades	3	112	0.444226	0.663	ko04610
Environmental Information Processing	Signal transduction	Phospholipase D signaling pathway	13	690	0.257133	0.691	ko04072
Metabolism	Glycan biosynthesis and metabolism	Glycosphingolipid biosynthesis - ganglio series	3	116	0.260588	0.693	ko00604
Human Diseases	Infectious diseases	Salmonella infection	7	342	0.268359	0.707	ko05132
Organismal Systems	Nervous system	Retrograde endocannabinoid signaling	6	289	0.280108	0.73	ko04723
Metabolism	Glycan biosynthesis and metabolism	Glycosaminoglycan biosynthesis - keratan sulfate	2	70	0.289388	0.747	ko00533
Genetic Information Processing	Folding, sorting and degradation	RNA degradation	5	237	0.295524	0.755	ko03018
Metabolism	Metabolism of cofactors and vitamins	Ubiquinone and other terpenoid-quinone biosynthesis	1	23	0.297935	0.755	ko00130
Metabolism	Global and overview maps	Carbon metabolism	10	538	0.307355	0.765	ko01200
Cellular Processes	Transport and catabolism	Peroxisome	8	420	0.312194	0.765	ko04146
Environmental Information Processing	Signal transduction	MAPK signaling pathway	14	785	0.313043	0.765	ko04010
Environmental Information Processing	Signal transduction	PI3K-Akt signaling pathway	22	1283	0.316103	0.765	ko04151
Environmental Information Processing	Signal transduction	MAPK signaling pathway - yeast	3	130	0.318683	0.765	ko04011
Genetic Information Processing	Replication and repair	Non-homologous end-joining	1	25	0.319213	0.765	ko03450
Cellular Processes	Cell growth and death	Cell cycle - Caulobacter	1	27	0.339847	0.807	ko04112
Metabolism	Xenobiotics biodegradation and metabolism	Aminobenzoate degradation	1	28	0.349929	0.824	ko00627
Human Diseases	Cancers	Pathways in cancer	25	1512	0.367353	0.845	ko05200
Metabolism	Lipid metabolism	Ether lipid metabolism	4	201	0.36775	0.845	ko00565
Metabolism	Glycan biosynthesis and metabolism	Mucin type O-glycan biosynthesis	3	142	0.368663	0.845	ko00512
Organismal Systems	Digestive system	Bile secretion	9	513	0.382629	0.87	ko04976
Metabolism	Lipid metabolism	Synthesis and degradation of ketone bodies	1	32	0.388746	0.876	ko00072
Metabolism	Amino acid metabolism	Alanine, aspartate and glutamate metabolism	4	208	0.391908	0.876	ko00250
Metabolism	Global and overview maps	Fatty acid metabolism	5	275	0.409703	0.908	ko01212
Metabolism	Biosynthesis of other secondary metabolites	Caffeine metabolism	1	35	0.416333	0.915	ko00232
Environmental Information Processing	Signal transduction	Hippo signaling pathway -fly	5	285	0.439652	0.951	ko04391
Organismal Systems	Digestive system	Mineral absorption	5	285	0.439652	0.951	ko04978
Metabolism	Lipid metabolism	Glycerolipid metabolism	5	290	0.454501	0.975	ko00561
Organismal Systems	Excretory system	Aldosterone-regulated sodium reabsorption	3	164	0.458074	0.975	ko04960
Metabolism	Lipid metabolism	Glycerophospholipid metabolism	8	487	0.466073	0.98	ko00564
Metabolism	Metabolism of cofactors and vitamins	Thiamine metabolism	1	41	0.467839	0.98	ko00730
Metabolism	Lipid metabolism	Arachidonic acid metabolism	4	232	0.473234	0.983	ko00590
Metabolism	Global and overview maps	Biosynthesis of amino acids	5	303	0.492563	0.999	ko01230
Metabolism	Lipid metabolism	Fatty acid degradation	5	304	0.495452	0.999	ko00071
Metabolism	Glycan biosynthesis and metabolism	Glycosylphosphatidylinositol(GPI)-anchor biosynthesis	1	46	0.50728	0.999	ko00563
Organismal Systems	Immune system	T cell receptor signaling pathway	7	440	0.508451	0.999	ko04660
Cellular Processes	Cell growth and death	Cell cycle	5	312	0.518339	0.999	ko04110
Metabolism	Carbohydrate metabolism	Glycolysis / Gluconeogenesis	5	320	0.54078	0.999	ko00010
Human Diseases	Substance dependence	Morphine addiction	3	189	0.552537	0.999	ko05032
Organismal Systems	Environmental adaptation	Circadian rhythm	2	121	0.55319	0.999	ko04710
Human Diseases	Cancers	Pancreatic cancer	5	326	0.557289	0.999	ko05212
Human Diseases	Infectious diseases	Legionellosis	3	191	0.559669	0.999	ko05134
Human Diseases	Infectious diseases	Shigellosis	5	328	0.562727	0.999	ko05131
Environmental Information Processing	Signal transduction	FoxO signaling pathway	8	538	0.578724	0.999	ko04068
Metabolism	Lipid metabolism	Steroid hormone biosynthesis	2	131	0.596391	0.999	ko00140
Metabolism	Amino acid metabolism	Glycine, serine and threonine metabolism	2	131	0.596391	0.999	ko00260
Human Diseases	Cardiovascular diseases	Fluid shear stress and atherosclerosis	8	547	0.597489	0.999	ko05418
Human Diseases	Neurodegenerative diseases	Alzheimer disease	9	617	0.601018	0.999	ko05010
Environmental Information Processing	Signal transduction	Ras signaling pathway	11	754	0.602616	0.999	ko04014
Organismal Systems	Endocrine system	Regulation of lipolysis in adipocyte	3	208	0.617438	0.999	ko04923
Organismal Systems	Immune system	Chemokine signaling pathway	9	627	0.62019	0.999	ko04062
Metabolism	Lipid metabolism	Steroid biosynthesis	1	63	0.620826	0.999	ko00100
Human Diseases	Cancers	MicroRNAs in cancer	10	712	0.649087	0.999	ko05206
Organismal Systems	Digestive system	Vitamin digestion and absorption	5	366	0.659072	0.999	ko04977
Human Diseases	Cancers	Breast cancer	5	367	0.661415	0.999	ko05224
Metabolism	Metabolism of other amino acids	Glutathione metabolism	4	296	0.663881	0.999	ko00480
Metabolism	Metabolism of cofactors and vitamins	One carbon pool by folate	1	71	0.664822	0.999	ko00670
Organismal Systems	Environmental adaptation	Plant-pathogen interaction	1	71	0.664822	0.999	ko04626
Metabolism	Lipid metabolism	Biosynthesis of unsaturated fatty acids	2	151	0.673223	0.999	ko01040
Cellular Processes	Cell growth and death	Apoptosis - fly	3	227	0.675682	0.999	ko04214
Organismal Systems	Endocrine system	Renin-angiotensin system	4	304	0.68412	0.999	ko04614
Genetic Information Processing	Translation	mRNA surveillance pathway	4	306	0.689044	0.999	ko03015
Metabolism	Glycan biosynthesis and metabolism	Other types of O-glycan biosynthesis	1	76	0.689696	0.999	ko00514
Metabolism	Amino acid metabolism	Cysteine and methionine metabolism	2	158	0.697166	0.999	ko00270
Organismal Systems	Development	Dorso-ventral axis formation	1	78	0.699121	0.999	ko04320
Metabolism	Carbohydrate metabolism	Inositol phosphate metabolism	5	385	0.70179	0.999	ko00562
Organismal Systems	Circulatory system	Cardiac muscle contraction	2	162	0.710185	0.999	ko04260
Organismal Systems	Endocrine system	Thyroid hormone signaling pathway	8	608	0.712546	0.999	ko04919
Human Diseases	Cancers	Chronic myeloid leukemia	4	317	0.715156	0.999	ko05220
Human Diseases	Cancers	Acute myeloid leukemia	3	243	0.719457	0.999	ko05221
Organismal Systems	Aging	Longevity regulating pathway - multiple species	3	249	0.734647	0.999	ko04213
Human Diseases	Neurodegenerative diseases	Parkinson disease	4	327	0.73747	0.999	ko05012
Human Diseases	Infectious diseases	Bacterial invasion of epithelial cells	6	482	0.746976	0.999	ko05100
Metabolism	Glycan biosynthesis and metabolism	Glycosaminoglycan degradation	1	94	0.764942	0.999	ko00531
Metabolism	Carbohydrate metabolism	Butanoate metabolism	1	94	0.764942	0.999	ko00650
Organismal Systems	Endocrine system	Progesterone-mediated oocyte maturation	3	262	0.765328	0.999	ko04914
Metabolism	Glycan biosynthesis and metabolism	Various types of N-glycan biosynthesis	2	181	0.765774	0.999	ko00513
Environmental Information Processing	Signal transduction	Rap1 signaling pathway	11	866	0.772978	0.999	ko04015
Metabolism	Metabolism of cofactors and vitamins	Porphyrin and chlorophyll metabolism	1	99	0.782403	0.999	ko00860
Environmental Information Processing	Signal transduction	AMPK signaling pathway	7	581	0.786007	0.999	ko04152
Environmental Information Processing	Signal transduction	MAPK signaling pathway - fly	4	356	0.794695	0.999	ko04013
Metabolism	Carbohydrate metabolism	Pentose and glucuronate interconversions	1	103	0.795435	0.999	ko00040
Metabolism	Glycan biosynthesis and metabolism	Other glycan degradation	1	103	0.795435	0.999	ko00511
Metabolism	Amino acid metabolism	Arginine biosynthesis	1	104	0.798569	0.999	ko00220
Metabolism	Carbohydrate metabolism	Glyoxylate and dicarboxylate metabolism	1	106	0.804696	0.999	ko00630
Organismal Systems	Nervous system	Long-term depression	2	199	0.809669	0.999	ko04730
Organismal Systems	Immune system	Leukocyte transendothelial migration	7	602	0.81508	0.999	ko04670
Cellular Processes	Cellular community - eukaryotes	Focal adhesion	13	1050	0.816184	0.999	ko04510
Organismal Systems	Development	Axon guidance	7	604	0.817683	0.999	ko04360
Environmental Information Processing	Signal transduction	ErbB signaling pathway	4	370	0.818515	0.999	ko04012
Genetic Information Processing	Folding, sorting and degradation	SNARE interactions in vesicular transport	1	113	0.82471	0.999	ko04130
Environmental Information Processing	Signal transduction	Phosphatidylinositol signaling system	6	534	0.827034	0.999	ko04070
Genetic Information Processing	Folding, sorting and degradation	Proteasome	1	116	0.832649	0.999	ko03050
Metabolism	Energy metabolism	Carbon fixation in photosynthetic organisms	1	118	0.837741	0.999	ko00710
Human Diseases	Infectious diseases	Epithelial cell signaling in Helicobacter pylori infection	3	301	0.840396	0.999	ko05120
Metabolism	Xenobiotics biodegradation and metabolism	Drug metabolism - other enzymes	2	222	0.855024	0.999	ko00983
Environmental Information Processing	Signaling molecules and interaction	Neuroactive ligand-receptor interaction	3	313	0.858895	0.999	ko04080
Organismal Systems	Aging	Longevity regulating pathway - mammal	4	401	0.863228	0.999	ko04211
Organismal Systems	Aging	Longevity regulating pathway - worm	4	402	0.8645	0.999	ko04212
Environmental Information Processing	Signal transduction	Hippo signaling pathway	5	489	0.869651	0.999	ko04390
Organismal Systems	Excretory system	Proximal tubule bicarbonate reclamation	1	134	0.873293	0.999	ko04964
Metabolism	Energy metabolism	Oxidative phosphorylation	3	329	0.880629	0.999	ko00190
Metabolism	Energy metabolism	Methane metabolism	1	138	0.880892	0.999	ko00680
Metabolism	Amino acid metabolism	Histidine metabolism	1	139	0.88272	0.999	ko00340
Human Diseases	Cancers	Colorectal cancer	2	241	0.884817	0.999	ko05210
Organismal Systems	Nervous system	Neurotrophin signaling pathway	5	504	0.885645	0.999	ko04722
Human Diseases	Cancers	Choline metabolism in cancer	5	504	0.885645	0.999	ko05231
Human Diseases	Drug resistance	Endocrine resistance	3	334	0.886785	0.999	ko01522
Metabolism	Carbohydrate metabolism	Propanoate metabolism	1	142	0.888038	0.999	ko00640
Metabolism	Lipid metabolism	Fatty acid elongation	1	145	0.893115	0.999	ko00062
Environmental Information Processing	Signal transduction	cAMP signaling pathway	7	694	0.90786	0.999	ko04024
Human Diseases	Cancers	Renal cell carcinoma	3	355	0.909655	0.999	ko05211
Metabolism	Amino acid metabolism	Tryptophan metabolism	2	262	0.911102	0.999	ko00380
Environmental Information Processing	Signal transduction	Hedgehog signaling pathway	1	161	0.916558	0.999	ko04340
Organismal Systems	Endocrine system	Ovarian Steroidogenesis	1	161	0.916558	0.999	ko04913
Metabolism	Amino acid metabolism	Valine, leucine and isoleucine degradation	2	270	0.919551	0.999	ko00280
Human Diseases	Cancers	Glioma	2	279	0.928154	0.999	ko05214
Metabolism	Glycan biosynthesis and metabolism	N-Glycan biosynthesis	1	171	0.928528	0.999	ko00510
Genetic Information Processing	Translation	RNA transport	4	468	0.92873	0.999	ko03013
Cellular Processes	Cellular community - eukaryotes	Adherens junction	4	470	0.930157	0.999	ko04520
Human Diseases	Cardiovascular diseases	Hypertrophic cardiomyopathy (HCM)	2	282	0.930823	0.999	ko05410
Environmental Information Processing	Signaling molecules and interaction	ECM-receptor interaction	3	380	0.931383	0.999	ko04512
Metabolism	Metabolism of other amino acids	beta-Alanine metabolism	1	174	0.931773	0.999	ko00410
Human Diseases	Neurodegenerative diseases	Huntington disease	5	573	0.939313	0.999	ko05016
Human Diseases	Cancers	Prostate cancer	3	393	0.94068	0.999	ko05215
Cellular Processes	Transport and catabolism	Endocytosis	13	1238	0.942771	0.999	ko04144
Organismal Systems	Nervous system	Glutamatergic synapse	2	299	0.944265	0.999	ko04724
Human Diseases	Infectious diseases	Pathogenic Escherichia coli infection	2	300	0.944973	0.999	ko05130
Metabolism	Lipid metabolism	Sphingolipid metabolism	2	302	0.946364	0.999	ko00600
Organismal Systems	Endocrine system	Estrogen signaling pathway	3	402	0.94642	0.999	ko04915
Environmental Information Processing	Signal transduction	Sphingolipid signaling pathway	5	587	0.946941	0.999	ko04071
Human Diseases	Substance dependence	Alcoholism	2	305	0.948387	0.999	ko05034
Human Diseases	Infectious diseases	Vibrio cholerae infection	2	307	0.949696	0.999	ko05110
Metabolism	Amino acid metabolism	Lysine degradation	2	314	0.95403	0.999	ko00310
Environmental Information Processing	Signal transduction	Wnt signaling pathway	3	428	0.960234	0.999	ko04310
Human Diseases	Cancers	Melanoma	1	209	0.960342	0.999	ko05218
Metabolism	Amino acid metabolism	Arginine and proline metabolism	1	213	0.962728	0.999	ko00330
Cellular Processes	Transport and catabolism	Autophagy - animal	5	639	0.96827	0.999	ko04140
Organismal Systems	Digestive system	Pancreatic secretion	3	449	0.968877	0.999	ko04972
Organismal Systems	Nervous system	GABAergic synapse	1	226	0.969538	0.999	ko04727
Organismal Systems	Nervous system	Serotonergic synapse	2	351	0.971619	0.999	ko04726
Cellular Processes	Cellular community - eukaryotes	Tight junction	7	836	0.973058	0.999	ko04530
Organismal Systems	Endocrine system	Insulin secretion	1	234	0.973097	0.999	ko04911
Human Diseases	Cancers	Endometrial cancer	1	237	0.974322	0.999	ko05213
Organismal Systems	Digestive system	Protein digestion and absorption	5	668	0.976409	0.999	ko04974
Cellular Processes	Transport and catabolism	Autophagy - yeast	1	247	0.978016	0.999	ko04138
Organismal Systems	Environmental adaptation	Circadian entrainment	1	252	0.97966	0.999	ko04713
Organismal Systems	Endocrine system	Aldosterone synthesis and secretion	1	254	0.980283	0.999	ko04925
Human Diseases	Cardiovascular diseases	Arrhythmogenic right ventricular cardiomyopathy (ARVC)	1	257	0.981181	0.999	ko05412
Environmental Information Processing	Signal transduction	VEGF signaling pathway	1	259	0.981757	0.999	ko04370
Human Diseases	Drug resistance	EGFR tyrosine kinase inhibitor resistance	2	387	0.9824	0.999	ko01521
Human Diseases	Cancers	Non-small cell lung cancer	1	272	0.985097	0.999	ko05223
Organismal Systems	Digestive system	Fat digestion and absorption	2	400	0.985216	0.999	ko04975
Organismal Systems	Sensory system	Inflammatory mediator regulation of TRP channels	2	410	0.98708	0.999	ko04750
Environmental Information Processing	Signal transduction	mTOR signaling pathway	3	523	0.987218	0.999	ko04150
Organismal Systems	Endocrine system	Glucagon signaling pathway	2	418	0.988405	0.999	ko04922
Organismal Systems	Endocrine system	Melanogenesis	1	289	0.988561	0.999	ko04916
Organismal Systems	Endocrine system	GnRH signaling pathway	1	305	0.991084	0.999	ko04912
Genetic Information Processing	Transcription	Spliceosome	2	441	0.991518	0.999	ko03040
Organismal Systems	Endocrine system	Oxytocin signaling pathway	3	563	0.992216	0.999	ko04921
Environmental Information Processing	Signal transduction	Apelin signaling pathway	2	454	0.9929	0.999	ko04371
Cellular Processes	Cell growth and death	Oocyte meiosis	1	328	0.99377	0.999	ko04114
Organismal Systems	Nervous system	Cholinergic synapse	1	375	0.997009	0.999	ko04725
Organismal Systems	Nervous system	Dopaminergic synapse	1	375	0.997009	0.999	ko04728
Cellular Processes	Cellular community - eukaryotes	Signaling pathways regulating pluripotency of stem cells	1	403	0.99807	0.999	ko04550
Human Diseases	Cancers	Proteoglycans in cancer	5	948	0.998978	0.999	ko05205
Cellular Processes	Transport and catabolism	Lysosome	4	842	0.999035	0.999	ko04142
Cellular Processes	Cell motility	Regulation of actin cytoskeleton	5	967	0.999187	0.999	ko04810
Environmental Information Processing	Signal transduction	cGMP - PKG signaling pathway	2	616	0.999267	0.999	ko04022
Organismal Systems	Immune system	Platelet activation	2	641	0.999488	0.999	ko04611
